# Supplementary material for: Transcriptomic analysis provides insights into molecular mechanisms of thermal physiology
Source: BMC Genomics. 2022 Jun 4;23:421. doi: 10.1186/s12864-022-08653-y (PMC9167525; doi:10.1186/s12864-022-08653-y)
Supplement: Supplementary file 2 — Additional file 2: Table S1. Significant Acclimation effect on mRNA Expression within each Population. Population differential expression.with FDR p<0.05. Differentially expressed genes among population pairs within 12°C or 28°C with FDR p<0.05. Table S2. Population differential expression for each acclimation temperature with FDR <0.05 . Differentially expressed genes between 12°C and 28°C within populations with FDR p<0.05.Temperature differential expression. Differentially expressed genes between 12°C and 28°C within populations with FDR p<0.05. Table S3. Enriched Kyoto Encyclopedia of Genes and Genomes (KEGG) Pathways within Significant Modules. Module identifier (Module), correlated trait(s), enriched KEGG terms, and KEGG pathways are listed in columns. Enriched KEGG terms with FDR p-value < 0.05 were mapped to KEGG pathways using KEGG Mapper. Terms of interest based on relationship to correlated trait(s) are underlined. Table S4. Enriched Gene Ontology (GO) Terms within Significant Modules. Modules are named based on the tissue they are in and trait they are significantly correlated with. Enriched GO terms with FDR p-value < 0.05 are listed. Terms of interest based on relationship to correlated trait(s) are underlined. Table S5. Primers and barcodes for 3’ mRNA library preparation. First strand synthesis with i7 primers added i7 indicies. Second strand synthesis added i5 index to 96 pooled samples. Table S6. Tn5 loading and PCR amplification primer sequences. The lower-case nucleotides complement the Tn5MErev primer. The upper-case underlined nucleotides match with the i5 (R1) and P7 match with the i7 (part of the NVdT primer). [file 12864_2022_8653_MOESM2_ESM.xlsx]

## Sheet: Table_S1
Table S1: Significant Acclimation effect on mRNA Expression within each Population. Population differential expression.with FDR p<0.05. Differentially expressed genes among population pairs within 12°C or 28°C with FDR p<0.05.
Comparison	Total	%Total Unique	Upregulated (28 vs.12)	Upregulated Unique	Downregulated (28 vs.12)	Downregulated Unique
Heart
N.Ref	277	0.982	121	0.975	156	0.987
S.Ref	36	0.944	26	0.923	10	1
TE	63	0.952	42	0.976	21	0.905
Unique Total	366		183		183
Brain
N.Ref	226	0.947	29	1	197	0.939
S.Ref	234	0.966	103	1	131	0.94
TE	99	0.889	16	1	83	0.868
Unique Total	528		148		380

## Sheet: Table_S2
Table S2: Population differential expression for each acclimation temperature with FDR <0.05 . Differentially expressed genes between 12°C and 28°C within populations with FDR p<0.05.Temperature differential expression. Differentially expressed genes between 12°C and 28°C within populations with FDR p<0.05.
Comparison	Total	Upregulated (28 vs. 12)	Downregulated (28 vs. 12)
Heart – 12 °C
N.Ref vs. TE	72	61	11
S.Ref vs. TE	33	9	24
N.Ref vs. S.Ref	121	10	111
Total Unique 28°C Heart	158
Heart – 28°C
N.Ref vs. TE	86	81	5
S.Ref vs. TE	20	8	12
N.Ref vs. S.Ref	110	5	105
Total Unique 12°C Heart	153
Brain – 12°C
N.Ref vs. TE	63	47	16
S.Ref vs. TE	155	126	29
N.Ref vs. S.Ref	102	63	39
Total Unique 12°C Brain	242
Brain – 28°C
N.Ref vs. TE	169	116	53
S.Ref vs. TE	113	70	43
N.Ref vs. S.Ref	174	64	110
Total Unique 28°C Brain	330

## Sheet: Table_S3
Table S3: Enriched Kyoto Encyclopedia of Genes and Genomes (KEGG) Pathways within Significant Modules. Module identifier (Module), correlated trait(s), enriched KEGG terms, and KEGG pathways are listed in columns. Enriched KEGG terms with FDR p-value < 0.05 were mapped to KEGG pathways using KEGG Mapper. Terms of interest based on relationship to correlated trait(s) are underlined.
Module	Correlated Trait(s)	Enriched KEGG Terms	KEGG Pathways
ME1_heart	CTmax 12°C	ko:K04459 , ko:K20216, ko:K01432, ko:K11188, ko:K02202, ko:K07204, ko:K03754, ko:K12828, ko:K20179	MAPK signaling pathways, metabolic pathways, cell cycle, nucleotide excision repair, autophagy, mTOR signaling pathway, glyoxylate and dicarboxylate metabolism, herpes simplex virus 1 infection, insulin signaling pathway, spliceosome, basal transcription factors, biosynthesis of cofactors, tryptophan metabolism, salmonella infection, glutathione metabolism
ME2_heart	CTmax 28°C	ko:K12471, ko:K04812, ko:K11406, ko:K12161, ko:K10144, ko:K06226	endocytosis, neuroactive ligand-receptor interaction, apelin signaling pathway, RNA degradation, sulfur relay system, ubiquitin mediated proteolysis, hedgehog signaling pathways, p53 signaling pathway
ME3_heart	FA CaM 12°C	ko:K11411	metabolic pathways, cellular senescence, nicotinate and nicotinamide metabolism, FoxO signaling pathways, SNARE interactions in vesicular transport
ME4_heart	FA CaM 12°C, WAM 12°C	ko:K03681	RNA degradation
ME5_heart	FA CaM 12°C, WAM 12°C	ko:K00166, ko:K00232, ko:K03844, ko:K05546, ko:K02649, ko:K03844, ko:K05546, ko:K02988, ko:K18423, ko:K04495	metabolic pathways, cellular senescence, focal adhesion, regulation of actin cytoskeleton, herpes simplex virus 1 infection, phosphatidylinositol signaling system, ErbB signaling pathway, mTOR signaling pathway, VEGF signaling pathway, propanoate metabolism, toll-like receptor signaling pathway, C-type lectin receptor signaling pathway, N-Glycan biosynthesis, apoptosis, insulin signaling pathway,…
ME8_heart	WAM 12°C	ko:K0393, ko:K0188	oxidative phosphorylation, metabolic pathways, aminoacyl-tRNA biosynthesis
ME9_heart	WAM 12°C	ko:K02899, ko:K18443	ribosome, endocytosis
ME1_brain	Boddy mass 12°C	ko:K00323, ko:K01443, ko:K10106, ko:K19006, ko:K05765, ko:K09091, ko:K18460, ko:K10755, ko:K02726, ko:K08509, ko:K04043, ko:K07765, ko:K06082, ko:K06226, ko:K02988	metabolic pathways, regulation of actin cytoskeleton, notch signaling pathway, inositol phosphate metabolism, nucleocytoplasmic transport, mismatch repair, nucleotide excision repair, proteasome, DNA replication, nicotinate and nicotinamide metabolism, autophagy, SNARE interactions in vesicular transport, RNA degradation, protein processing in endoplasmic reticulum, adherens junction, hedgehog si…
ME2_brain	CTmax 28°C	ko:K07198, ko:K08018, ko:K08020, ko:K02932, ko:K18442, ko:K09521	tight junction, FoxO signaling pathway, ribosome, endocytosis, mTOR signaling pathway, insulin signaling pathway, apelin signaling pathway, autophagy, adipocytokine signaling pathway, MAPK signaling pathway, protein processing in endoplasmic reticulum
ME3_brain	CTmax 28°C	ko:K01134, ko:K08568, ko:K09540, ko:K10593, ko:K04495, ko:K01847, ko:K12848	lysosome, apoptosis, protein export, sphingolipid metabolism, valine leucine and isoleucine degradation, glyoxylate and dicarboxylate metabolism, ubiquitin mediated proteolysis, Wnt signaling pathway, metabolic pathways, steroid hormone biosynthesis, spliceosome, propanoate metabolism, protein processing in endoplasmic reticulum, carbon metabolism
ME4_brain	CTmax 28°C, WAM 28°C	ko:K03681, ko:K12888, ko:K11188, ko:K02919	RNA degradation, spliceosome, glutathione metabolism, metabolic pathways, ribosome

## Sheet: Table_S4
Table S4: Enriched Gene Ontology (GO) Terms within Significant Modules. Modules are named based on the tissue they are in and trait they are significantly correlated with. Enriched GO terms with FDR p-value < 0.05 are listed. Terms of interest based on relationship to correlated trait(s) are underlined.
Module	Correlated Trait(s)	Enriched GO Terms	GO Category	GO Descriptions
ME2_heart	CTmax 28°C	1649, 35467, 1503, 3309, 9968, 46620, 23057, 2067, 33554. 10648, 43392, 2076, 31018, 45668, 45596	Biological Process	osteoblast differentiation, negative regulation of signaling pathway, ossification, pancreatic B cell differentiation, negative regulation of signal transduction, regulation of organ growth, negative regulation of signaling process, glandular epithelial cell differentiation, cellular response to stress, negative regulation of cell communication, negative regulation of DNA binding, osteoblast deve…
ME2_heart	WAM 12°C	34399	Cellular Component	Nuclear periphery
ME8_heart	WAM 12°C	16514	Cellular Component	SWI/SNF complex
ME1_brain	Body mass 12°C	34613, 70727	Biological Process	cellular protein localization, cellular macromolecular localization
ME2_brain	CTmax 28°C	30234, 51087, 42556, 42557, 4679, 35174, 4474, 17034, 47777, 16833, 31208, 32767, 8047	Molecular Function	enzyme regulator activity, chaperone binding, eukaryotic elongation factor-2 kinase regulator activity, AMP-activated protein kinase activity, histone serine kinase activity, malate synthase activity, Rap guanyl-nucleotide exchange factor activity, (3S)-citramalyl-CoA lyase activity, oxo-acid-lyase activity, POZ domain binding, copper-dependent protein binding, enzyme activator activity
ME3_brain	CTmax 28°C	8320	Molecular Function	protein transmembrane transporter activity
ME4_brain	CTmax 28°C, WAM 28°C	16896	Molecular Function	Exoribonuclease activity producing 5’-phosphomonoesters

## Sheet: Table_S5
Table S5: Primers and barcodes for 3’ mRNA library preparation. First strand synthesis with i7 primers added i7 indicies. Second strand synthesis added i5 index to 96 pooled samples.
Sample_ID	i5 Primer	i7 Primer	i5_index	i7_index
A1_P1_R1R3G6_heart	CGGCATACGAGATAACCGCGGGTCTCGTGGGCTCGGTTTTTTTTTTTTTTTTTTTTVN	AATGATACGGCGACCACCGAGATCTACACCTACTGTATCGTCGGCAGCG*T*C	CTACTGTA	AACCGCGG
B1_P1_G1O3R6_heart	CGGCATACGAGATGGTTATAAGTCTCGTGGGCTCGGTTTTTTTTTTTTTTTTTTTTVN	AATGATACGGCGACCACCGAGATCTACACCTACTGTATCGTCGGCAGCG*T*C	CTACTGTA	GGTTATAA
C1_P1_G1R2R6_heart	CGGCATACGAGATCCAAGTCCGTCTCGTGGGCTCGGTTTTTTTTTTTTTTTTTTTTVN	AATGATACGGCGACCACCGAGATCTACACCTACTGTATCGTCGGCAGCG*T*C	CTACTGTA	CCAAGTCC
D1_P1_G2O3R5_heart	CGGCATACGAGATTTGGACTTGTCTCGTGGGCTCGGTTTTTTTTTTTTTTTTTTTTVN	AATGATACGGCGACCACCGAGATCTACACCTACTGTATCGTCGGCAGCG*T*C	CTACTGTA	TTGGACTT
E1_P1_P1G4G5_heart	CGGCATACGAGATCAGTGGATGTCTCGTGGGCTCGGTTTTTTTTTTTTTTTTTTTTVN	AATGATACGGCGACCACCGAGATCTACACCTACTGTATCGTCGGCAGCG*T*C	CTACTGTA	CAGTGGAT
F1_P1_G2P3P4P6_heart	CGGCATACGAGATTGACAAGCGTCTCGTGGGCTCGGTTTTTTTTTTTTTTTTTTTTVN	AATGATACGGCGACCACCGAGATCTACACCTACTGTATCGTCGGCAGCG*T*C	CTACTGTA	TGACAAGC
G1_P1_R1R4G5_heart	CGGCATACGAGATCTAGCTTGGTCTCGTGGGCTCGGTTTTTTTTTTTTTTTTTTTTVN	AATGATACGGCGACCACCGAGATCTACACCTACTGTATCGTCGGCAGCG*T*C	CTACTGTA	CTAGCTTG
H1_P1_P1G2R3_heart	CGGCATACGAGATTCGATCCAGTCTCGTGGGCTCGGTTTTTTTTTTTTTTTTTTTTVN	AATGATACGGCGACCACCGAGATCTACACCTACTGTATCGTCGGCAGCG*T*C	CTACTGTA	TCGATCCA
A2_P1_O1G2R5_heart	CGGCATACGAGATCCTGAACTGTCTCGTGGGCTCGGTTTTTTTTTTTTTTTTTTTTVN	AATGATACGGCGACCACCGAGATCTACACCTACTGTATCGTCGGCAGCG*T*C	CTACTGTA	CCTGAACT
B2_P1_R1O2P4_heart	CGGCATACGAGATTTCAGGTCGTCTCGTGGGCTCGGTTTTTTTTTTTTTTTTTTTTVN	AATGATACGGCGACCACCGAGATCTACACCTACTGTATCGTCGGCAGCG*T*C	CTACTGTA	TTCAGGTC
C2_P1_R3P5G6_heart	CGGCATACGAGATAGTAGAGAGTCTCGTGGGCTCGGTTTTTTTTTTTTTTTTTTTTVN	AATGATACGGCGACCACCGAGATCTACACCTACTGTATCGTCGGCAGCG*T*C	CTACTGTA	AGTAGAGA
D2_P1_P2R4G5_heart	CGGCATACGAGATGACGAGAGGTCTCGTGGGCTCGGTTTTTTTTTTTTTTTTTTTTVN	AATGATACGGCGACCACCGAGATCTACACCTACTGTATCGTCGGCAGCG*T*C	CTACTGTA	GACGAGAG
E2_P1_G1R3G5_heart	CGGCATACGAGATAGACTTGGGTCTCGTGGGCTCGGTTTTTTTTTTTTTTTTTTTTVN	AATGATACGGCGACCACCGAGATCTACACCTACTGTATCGTCGGCAGCG*T*C	CTACTGTA	AGACTTGG
F2_P1_G2P4G5_heart	CGGCATACGAGATGAGTCCAAGTCTCGTGGGCTCGGTTTTTTTTTTTTTTTTTTTTVN	AATGATACGGCGACCACCGAGATCTACACCTACTGTATCGTCGGCAGCG*T*C	CTACTGTA	GAGTCCAA
G2_P1_R2P5P6_heart	CGGCATACGAGATCTTAAGCCGTCTCGTGGGCTCGGTTTTTTTTTTTTTTTTTTTTVN	AATGATACGGCGACCACCGAGATCTACACCTACTGTATCGTCGGCAGCG*T*C	CTACTGTA	CTTAAGCC
H2_P1_P1G5P6_heart	CGGCATACGAGATTCCGGATTGTCTCGTGGGCTCGGTTTTTTTTTTTTTTTTTTTTVN	AATGATACGGCGACCACCGAGATCTACACCTACTGTATCGTCGGCAGCG*T*C	CTACTGTA	TCCGGATT
A3_P1_R3R4G6_heart	CGGCATACGAGATCTGTATTAGTCTCGTGGGCTCGGTTTTTTTTTTTTTTTTTTTTVN	AATGATACGGCGACCACCGAGATCTACACCTACTGTATCGTCGGCAGCG*T*C	CTACTGTA	CTGTATTA
B3_P1_P3R4G6_heart	CGGCATACGAGATTCACGCCGGTCTCGTGGGCTCGGTTTTTTTTTTTTTTTTTTTTVN	AATGATACGGCGACCACCGAGATCTACACCTACTGTATCGTCGGCAGCG*T*C	CTACTGTA	TCACGCCG
C3_P1_G1R2P5_heart	CGGCATACGAGATACTTACATGTCTCGTGGGCTCGGTTTTTTTTTTTTTTTTTTTTVN	AATGATACGGCGACCACCGAGATCTACACCTACTGTATCGTCGGCAGCG*T*C	CTACTGTA	ACTTACAT
D3_P1_O3O4R6_heart	CGGCATACGAGATGTCCGTGCGTCTCGTGGGCTCGGTTTTTTTTTTTTTTTTTTTTVN	AATGATACGGCGACCACCGAGATCTACACCTACTGTATCGTCGGCAGCG*T*C	CTACTGTA	GTCCGTGC
E3_P1_G4G5R6_heart	CGGCATACGAGATAAGGTACCGTCTCGTGGGCTCGGTTTTTTTTTTTTTTTTTTTTVN	AATGATACGGCGACCACCGAGATCTACACCTACTGTATCGTCGGCAGCG*T*C	CTACTGTA	AAGGTACC
F3_P1_R1R2R6_heart	CGGCATACGAGATGGAACGTTGTCTCGTGGGCTCGGTTTTTTTTTTTTTTTTTTTTVN	AATGATACGGCGACCACCGAGATCTACACCTACTGTATCGTCGGCAGCG*T*C	CTACTGTA	GGAACGTT
G3_P1_P3R4R5_heart	CGGCATACGAGATAATTCTGCGTCTCGTGGGCTCGGTTTTTTTTTTTTTTTTTTTTVN	AATGATACGGCGACCACCGAGATCTACACCTACTGTATCGTCGGCAGCG*T*C	CTACTGTA	AATTCTGC
H3_P1_R1P2O5_heart	CGGCATACGAGATGGCCTCATGTCTCGTGGGCTCGGTTTTTTTTTTTTTTTTTTTTVN	AATGATACGGCGACCACCGAGATCTACACCTACTGTATCGTCGGCAGCG*T*C	CTACTGTA	GGCCTCAT
A4_P1_O2O3G6_heart	CGGCATACGAGATATCTTAGTGTCTCGTGGGCTCGGTTTTTTTTTTTTTTTTTTTTVN	AATGATACGGCGACCACCGAGATCTACACCTACTGTATCGTCGGCAGCG*T*C	CTACTGTA	ATCTTAGT
B4_P1_O1O3R4_heart	CGGCATACGAGATGCTCCGACGTCTCGTGGGCTCGGTTTTTTTTTTTTTTTTTTTTVN	AATGATACGGCGACCACCGAGATCTACACCTACTGTATCGTCGGCAGCG*T*C	CTACTGTA	GCTCCGAC
C4_P1_G2G3R5_heart	CGGCATACGAGATATACCAAGGTCTCGTGGGCTCGGTTTTTTTTTTTTTTTTTTTTVN	AATGATACGGCGACCACCGAGATCTACACCTACTGTATCGTCGGCAGCG*T*C	CTACTGTA	ATACCAAG
D4_P1_P1O3R4_heart	CGGCATACGAGATGCGTTGGAGTCTCGTGGGCTCGGTTTTTTTTTTTTTTTTTTTTVN	AATGATACGGCGACCACCGAGATCTACACCTACTGTATCGTCGGCAGCG*T*C	CTACTGTA	GCGTTGGA
E4_P1_P2O4G5_heart	CGGCATACGAGATCTTCACGGGTCTCGTGGGCTCGGTTTTTTTTTTTTTTTTTTTTVN	AATGATACGGCGACCACCGAGATCTACACCTACTGTATCGTCGGCAGCG*T*C	CTACTGTA	CTTCACGG
F4_P1_R1G2P4_heart	CGGCATACGAGATTCCTGTAAGTCTCGTGGGCTCGGTTTTTTTTTTTTTTTTTTTTVN	AATGATACGGCGACCACCGAGATCTACACCTACTGTATCGTCGGCAGCG*T*C	CTACTGTA	TCCTGTAA
G4_P1_G2P3R6_heart	CGGCATACGAGATAGAATGCCGTCTCGTGGGCTCGGTTTTTTTTTTTTTTTTTTTTVN	AATGATACGGCGACCACCGAGATCTACACCTACTGTATCGTCGGCAGCG*T*C	CTACTGTA	AGAATGCC
H4_P1_R2O3O5_heart	CGGCATACGAGATGAGGCATTGTCTCGTGGGCTCGGTTTTTTTTTTTTTTTTTTTTVN	AATGATACGGCGACCACCGAGATCTACACCTACTGTATCGTCGGCAGCG*T*C	CTACTGTA	GAGGCATT
A5_P1_G2G3O4_heart	CGGCATACGAGATCCTCGGTAGTCTCGTGGGCTCGGTTTTTTTTTTTTTTTTTTTTVN	AATGATACGGCGACCACCGAGATCTACACCTACTGTATCGTCGGCAGCG*T*C	CTACTGTA	CCTCGGTA
B5_P1_G2O3O4_heart	CGGCATACGAGATTTCTAACGGTCTCGTGGGCTCGGTTTTTTTTTTTTTTTTTTTTVN	AATGATACGGCGACCACCGAGATCTACACCTACTGTATCGTCGGCAGCG*T*C	CTACTGTA	TTCTAACG
C5_P1_P1G4O5_heart	CGGCATACGAGATATGAGGCTGTCTCGTGGGCTCGGTTTTTTTTTTTTTTTTTTTTVN	AATGATACGGCGACCACCGAGATCTACACCTACTGTATCGTCGGCAGCG*T*C	CTACTGTA	ATGAGGCT
D5_P1_R3O4O6_heart	CGGCATACGAGATGCAGAATCGTCTCGTGGGCTCGGTTTTTTTTTTTTTTTTTTTTVN	AATGATACGGCGACCACCGAGATCTACACCTACTGTATCGTCGGCAGCG*T*C	CTACTGTA	GCAGAATC
E5_P1_O1O2R5_heart	CGGCATACGAGATCACTACGAGTCTCGTGGGCTCGGTTTTTTTTTTTTTTTTTTTTVN	AATGATACGGCGACCACCGAGATCTACACCTACTGTATCGTCGGCAGCG*T*C	CTACTGTA	CACTACGA
F5_P1_O3G5R6_heart	CGGCATACGAGATTGTCGTAGGTCTCGTGGGCTCGGTTTTTTTTTTTTTTTTTTTTVN	AATGATACGGCGACCACCGAGATCTACACCTACTGTATCGTCGGCAGCG*T*C	CTACTGTA	TGTCGTAG
G5_P1_R1G3R5_heart	CGGCATACGAGATACCACTTAGTCTCGTGGGCTCGGTTTTTTTTTTTTTTTTTTTTVN	AATGATACGGCGACCACCGAGATCTACACCTACTGTATCGTCGGCAGCG*T*C	CTACTGTA	ACCACTTA
H5_P1_R3R5R6_heart	CGGCATACGAGATGTTGTCCGGTCTCGTGGGCTCGGTTTTTTTTTTTTTTTTTTTTVN	AATGATACGGCGACCACCGAGATCTACACCTACTGTATCGTCGGCAGCG*T*C	CTACTGTA	GTTGTCCG
A6_P1_R3G5O6_heart	CGGCATACGAGATATCCATATGTCTCGTGGGCTCGGTTTTTTTTTTTTTTTTTTTTVN	AATGATACGGCGACCACCGAGATCTACACCTACTGTATCGTCGGCAGCG*T*C	CTACTGTA	ATCCATAT
B6_P1_P1G5O6_heart	CGGCATACGAGATGCTTGCGCGTCTCGTGGGCTCGGTTTTTTTTTTTTTTTTTTTTVN	AATGATACGGCGACCACCGAGATCTACACCTACTGTATCGTCGGCAGCG*T*C	CTACTGTA	GCTTGCGC
C6_P1_O1G3P6_heart	CGGCATACGAGATAGTATCTTGTCTCGTGGGCTCGGTTTTTTTTTTTTTTTTTTTTVN	AATGATACGGCGACCACCGAGATCTACACCTACTGTATCGTCGGCAGCG*T*C	CTACTGTA	AGTATCTT
D6_P1_G2P3O6_heart	CGGCATACGAGATGACGCTCCGTCTCGTGGGCTCGGTTTTTTTTTTTTTTTTTTTTVN	AATGATACGGCGACCACCGAGATCTACACCTACTGTATCGTCGGCAGCG*T*C	CTACTGTA	GACGCTCC
E6_P1_G1R4P6_heart	CGGCATACGAGATCATGCCATGTCTCGTGGGCTCGGTTTTTTTTTTTTTTTTTTTTVN	AATGATACGGCGACCACCGAGATCTACACCTACTGTATCGTCGGCAGCG*T*C	CTACTGTA	CATGCCAT
F6_P1_G2O3P5_heart	CGGCATACGAGATTGCATTGCGTCTCGTGGGCTCGGTTTTTTTTTTTTTTTTTTTTVN	AATGATACGGCGACCACCGAGATCTACACCTACTGTATCGTCGGCAGCG*T*C	CTACTGTA	TGCATTGC
G6_P1_O4G5G6_heart	CGGCATACGAGATATTGGAACGTCTCGTGGGCTCGGTTTTTTTTTTTTTTTTTTTTVN	AATGATACGGCGACCACCGAGATCTACACCTACTGTATCGTCGGCAGCG*T*C	CTACTGTA	ATTGGAAC
H6_P1_P1R3R5_heart	CGGCATACGAGATGCCAAGGTGTCTCGTGGGCTCGGTTTTTTTTTTTTTTTTTTTTVN	AATGATACGGCGACCACCGAGATCTACACCTACTGTATCGTCGGCAGCG*T*C	CTACTGTA	GCCAAGGT
A7_P1_O1R4P5_heart	CGGCATACGAGATCGAGATATGTCTCGTGGGCTCGGTTTTTTTTTTTTTTTTTTTTVN	AATGATACGGCGACCACCGAGATCTACACCTACTGTATCGTCGGCAGCG*T*C	CTACTGTA	CGAGATAT
B7_P1_P2G5G6_heart	CGGCATACGAGATTAGAGCGCGTCTCGTGGGCTCGGTTTTTTTTTTTTTTTTTTTTVN	AATGATACGGCGACCACCGAGATCTACACCTACTGTATCGTCGGCAGCG*T*C	CTACTGTA	TAGAGCGC
C7_P1_R3O5O6_heart	CGGCATACGAGATAACCTGTTGTCTCGTGGGCTCGGTTTTTTTTTTTTTTTTTTTTVN	AATGATACGGCGACCACCGAGATCTACACCTACTGTATCGTCGGCAGCG*T*C	CTACTGTA	AACCTGTT
D7_P1_R1P2R5_heart	CGGCATACGAGATGGTTCACCGTCTCGTGGGCTCGGTTTTTTTTTTTTTTTTTTTTVN	AATGATACGGCGACCACCGAGATCTACACCTACTGTATCGTCGGCAGCG*T*C	CTACTGTA	GGTTCACC
E7_P1_R2R5G6_heart	CGGCATACGAGATCATTGTTGGTCTCGTGGGCTCGGTTTTTTTTTTTTTTTTTTTTVN	AATGATACGGCGACCACCGAGATCTACACCTACTGTATCGTCGGCAGCG*T*C	CTACTGTA	CATTGTTG
F7_P1_O2P3O6_heart	CGGCATACGAGATTGCCACCAGTCTCGTGGGCTCGGTTTTTTTTTTTTTTTTTTTTVN	AATGATACGGCGACCACCGAGATCTACACCTACTGTATCGTCGGCAGCG*T*C	CTACTGTA	TGCCACCA
G7_P1_O1G2O6_heart	CGGCATACGAGATCTCTGCCTGTCTCGTGGGCTCGGTTTTTTTTTTTTTTTTTTTTVN	AATGATACGGCGACCACCGAGATCTACACCTACTGTATCGTCGGCAGCG*T*C	CTACTGTA	CTCTGCCT
H7_P1_O1R2G5_heart	CGGCATACGAGATTCTCATTCGTCTCGTGGGCTCGGTTTTTTTTTTTTTTTTTTTTVN	AATGATACGGCGACCACCGAGATCTACACCTACTGTATCGTCGGCAGCG*T*C	CTACTGTA	TCTCATTC
B8_P1_O2G5R6_heart	CGGCATACGAGATGTATTATGGTCTCGTGGGCTCGGTTTTTTTTTTTTTTTTTTTTVN	AATGATACGGCGACCACCGAGATCTACACCTACTGTATCGTCGGCAGCG*T*C	CTACTGTA	GTATTATG
C8_P1_R3G4O6_heart	CGGCATACGAGATGATAGATCGTCTCGTGGGCTCGGTTTTTTTTTTTTTTTTTTTTVN	AATGATACGGCGACCACCGAGATCTACACCTACTGTATCGTCGGCAGCG*T*C	CTACTGTA	GATAGATC
D8_P1_O1P5R6_heart	CGGCATACGAGATAGCGAGCTGTCTCGTGGGCTCGGTTTTTTTTTTTTTTTTTTTTVN	AATGATACGGCGACCACCGAGATCTACACCTACTGTATCGTCGGCAGCG*T*C	CTACTGTA	AGCGAGCT
E8_P1_R1P4R5_heart	CGGCATACGAGATCAGTTCCGGTCTCGTGGGCTCGGTTTTTTTTTTTTTTTTTTTTVN	AATGATACGGCGACCACCGAGATCTACACCTACTGTATCGTCGGCAGCG*T*C	CTACTGTA	CAGTTCCG
F8_P1_G1P3P5_heart	CGGCATACGAGATTGACCTTAGTCTCGTGGGCTCGGTTTTTTTTTTTTTTTTTTTTVN	AATGATACGGCGACCACCGAGATCTACACCTACTGTATCGTCGGCAGCG*T*C	CTACTGTA	TGACCTTA
G8_P1_R1G3O5_heart	CGGCATACGAGATCTAGGCAAGTCTCGTGGGCTCGGTTTTTTTTTTTTTTTTTTTTVN	AATGATACGGCGACCACCGAGATCTACACCTACTGTATCGTCGGCAGCG*T*C	CTACTGTA	CTAGGCAA
H8_P1_G2R4P5_heart	CGGCATACGAGATTCGAATGGGTCTCGTGGGCTCGGTTTTTTTTTTTTTTTTTTTTVN	AATGATACGGCGACCACCGAGATCTACACCTACTGTATCGTCGGCAGCG*T*C	CTACTGTA	TCGAATGG
A9_P1_R2O3G4_heart	CGGCATACGAGATCTTAGTGTGTCTCGTGGGCTCGGTTTTTTTTTTTTTTTTTTTTVN	AATGATACGGCGACCACCGAGATCTACACCTACTGTATCGTCGGCAGCG*T*C	CTACTGTA	CTTAGTGT
B9_P1_O1R2O4_heart	CGGCATACGAGATTCCGACACGTCTCGTGGGCTCGGTTTTTTTTTTTTTTTTTTTTVN	AATGATACGGCGACCACCGAGATCTACACCTACTGTATCGTCGGCAGCG*T*C	CTACTGTA	TCCGACAC
C9_P1_G1O5P6_heart	CGGCATACGAGATAACAGGAAGTCTCGTGGGCTCGGTTTTTTTTTTTTTTTTTTTTVN	AATGATACGGCGACCACCGAGATCTACACCTACTGTATCGTCGGCAGCG*T*C	CTACTGTA	AACAGGAA
D9_P1_G2R4P6_heart	CGGCATACGAGATGGTGAAGGGTCTCGTGGGCTCGGTTTTTTTTTTTTTTTTTTTTVN	AATGATACGGCGACCACCGAGATCTACACCTACTGTATCGTCGGCAGCG*T*C	CTACTGTA	GGTGAAGG
E9_P1_O1P2O4_heart	CGGCATACGAGATCCTGTGGCGTCTCGTGGGCTCGGTTTTTTTTTTTTTTTTTTTTVN	AATGATACGGCGACCACCGAGATCTACACCTACTGTATCGTCGGCAGCG*T*C	CTACTGTA	CCTGTGGC
F9_P1_R1O2R5_heart	CGGCATACGAGATTTCACAATGTCTCGTGGGCTCGGTTTTTTTTTTTTTTTTTTTTVN	AATGATACGGCGACCACCGAGATCTACACCTACTGTATCGTCGGCAGCG*T*C	CTACTGTA	TTCACAAT
G9_P1_G2G3O5_heart	CGGCATACGAGATACACGAGTGTCTCGTGGGCTCGGTTTTTTTTTTTTTTTTTTTTVN	AATGATACGGCGACCACCGAGATCTACACCTACTGTATCGTCGGCAGCG*T*C	CTACTGTA	ACACGAGT
H9_P1_G1O2R4_heart	CGGCATACGAGATGTGTAGACGTCTCGTGGGCTCGGTTTTTTTTTTTTTTTTTTTTVN	AATGATACGGCGACCACCGAGATCTACACCTACTGTATCGTCGGCAGCG*T*C	CTACTGTA	GTGTAGAC
A10_P1_O3O4G6_heart	CGGCATACGAGATGTTAATTGGTCTCGTGGGCTCGGTTTTTTTTTTTTTTTTTTTTVN	AATGATACGGCGACCACCGAGATCTACACCTACTGTATCGTCGGCAGCG*T*C	CTACTGTA	GTTAATTG
B10_P1_R1R2R4_heart	CGGCATACGAGATACCGGCCAGTCTCGTGGGCTCGGTTTTTTTTTTTTTTTTTTTTVN	AATGATACGGCGACCACCGAGATCTACACCTACTGTATCGTCGGCAGCG*T*C	CTACTGTA	ACCGGCCA
C10_P1_R1O2O5_heart	CGGCATACGAGATGGAGTACTGTCTCGTGGGCTCGGTTTTTTTTTTTTTTTTTTTTVN	AATGATACGGCGACCACCGAGATCTACACCTACTGTATCGTCGGCAGCG*T*C	CTACTGTA	GGAGTACT
D10_P1_P2G3P6_heart	CGGCATACGAGATAAGACGTCGTCTCGTGGGCTCGGTTTTTTTTTTTTTTTTTTTTVN	AATGATACGGCGACCACCGAGATCTACACCTACTGTATCGTCGGCAGCG*T*C	CTACTGTA	AAGACGTC
E10_P1_R1G2R5_heart	CGGCATACGAGATGTCTCGCAGTCTCGTGGGCTCGGTTTTTTTTTTTTTTTTTTTTVN	AATGATACGGCGACCACCGAGATCTACACCTACTGTATCGTCGGCAGCG*T*C	CTACTGTA	GTCTCGCA
F10_P1_G3P4O5_heart	CGGCATACGAGATACTCTATGGTCTCGTGGGCTCGGTTTTTTTTTTTTTTTTTTTTVN	AATGATACGGCGACCACCGAGATCTACACCTACTGTATCGTCGGCAGCG*T*C	CTACTGTA	ACTCTATG
G10_P1_R1P3O4_heart	CGGCATACGAGATGCGCCTGTGTCTCGTGGGCTCGGTTTTTTTTTTTTTTTTTTTTVN	AATGATACGGCGACCACCGAGATCTACACCTACTGTATCGTCGGCAGCG*T*C	CTACTGTA	GCGCCTGT
H10_P1_P2G4P5_heart	CGGCATACGAGATATATTCACGTCTCGTGGGCTCGGTTTTTTTTTTTTTTTTTTTTVN	AATGATACGGCGACCACCGAGATCTACACCTACTGTATCGTCGGCAGCG*T*C	CTACTGTA	ATATTCAC
A11_P1_R1P2R3_heart	CGGCATACGAGATCTACAGTTGTCTCGTGGGCTCGGTTTTTTTTTTTTTTTTTTTTVN	AATGATACGGCGACCACCGAGATCTACACCTACTGTATCGTCGGCAGCG*T*C	CTACTGTA	CTACAGTT
B11_P1_G3O4G6_heart	CGGCATACGAGATTCGTGACCGTCTCGTGGGCTCGGTTTTTTTTTTTTTTTTTTTTVN	AATGATACGGCGACCACCGAGATCTACACCTACTGTATCGTCGGCAGCG*T*C	CTACTGTA	TCGTGACC
C11_P1_O1G2P3_heart	CGGCATACGAGATGGAAGCAGGTCTCGTGGGCTCGGTTTTTTTTTTTTTTTTTTTTVN	AATGATACGGCGACCACCGAGATCTACACCTACTGTATCGTCGGCAGCG*T*C	CTACTGTA	GGAAGCAG
D11_P1_O1R2G6_heart	CGGCATACGAGATAAGGATGAGTCTCGTGGGCTCGGTTTTTTTTTTTTTTTTTTTTVN	AATGATACGGCGACCACCGAGATCTACACCTACTGTATCGTCGGCAGCG*T*C	CTACTGTA	AAGGATGA
E11_P1_O2R4G5_heart	CGGCATACGAGATTATAACCTGTCTCGTGGGCTCGGTTTTTTTTTTTTTTTTTTTTVN	AATGATACGGCGACCACCGAGATCTACACCTACTGTATCGTCGGCAGCG*T*C	CTACTGTA	TATAACCT
F11_P1_G2G4R5_heart	CGGCATACGAGATCGCGGTTCGTCTCGTGGGCTCGGTTTTTTTTTTTTTTTTTTTTVN	AATGATACGGCGACCACCGAGATCTACACCTACTGTATCGTCGGCAGCG*T*C	CTACTGTA	CGCGGTTC
G11_P1_G2P4R6_heart	CGGCATACGAGATTTGGTGAGGTCTCGTGGGCTCGGTTTTTTTTTTTTTTTTTTTTVN	AATGATACGGCGACCACCGAGATCTACACCTACTGTATCGTCGGCAGCG*T*C	CTACTGTA	TTGGTGAG
H11_P1_O2R5R6_heart	CGGCATACGAGATCCAACAGAGTCTCGTGGGCTCGGTTTTTTTTTTTTTTTTTTTTVN	AATGATACGGCGACCACCGAGATCTACACCTACTGTATCGTCGGCAGCG*T*C	CTACTGTA	CCAACAGA
A12_P1_G4R5R6_heart	CGGCATACGAGATGTGCGATAGTCTCGTGGGCTCGGTTTTTTTTTTTTTTTTTTTTVN	AATGATACGGCGACCACCGAGATCTACACCTACTGTATCGTCGGCAGCG*T*C	CTACTGTA	GTGCGATA
B12_P1_O4O5R6_heart	CGGCATACGAGATACATAGCGGTCTCGTGGGCTCGGTTTTTTTTTTTTTTTTTTTTVN	AATGATACGGCGACCACCGAGATCTACACCTACTGTATCGTCGGCAGCG*T*C	CTACTGTA	ACATAGCG
C12_P1_P1R4P5_heart	CGGCATACGAGATGAACATACGTCTCGTGGGCTCGGTTTTTTTTTTTTTTTTTTTTVN	AATGATACGGCGACCACCGAGATCTACACCTACTGTATCGTCGGCAGCG*T*C	CTACTGTA	GAACATAC
D12_P1_O1G3G4_heart	CGGCATACGAGATAGGTGCGTGTCTCGTGGGCTCGGTTTTTTTTTTTTTTTTTTTTVN	AATGATACGGCGACCACCGAGATCTACACCTACTGTATCGTCGGCAGCG*T*C	CTACTGTA	AGGTGCGT
E12_P1_P2G3R5_heart	CGGCATACGAGATTATGAGTAGTCTCGTGGGCTCGGTTTTTTTTTTTTTTTTTTTTVN	AATGATACGGCGACCACCGAGATCTACACCTACTGTATCGTCGGCAGCG*T*C	CTACTGTA	TATGAGTA
F12_P1_R3O5G6_heart	CGGCATACGAGATCGCAGACGGTCTCGTGGGCTCGGTTTTTTTTTTTTTTTTTTTTVN	AATGATACGGCGACCACCGAGATCTACACCTACTGTATCGTCGGCAGCG*T*C	CTACTGTA	CGCAGACG
G12_P1_O1P2R4_heart	CGGCATACGAGATGATATCGAGTCTCGTGGGCTCGGTTTTTTTTTTTTTTTTTTTTVN	AATGATACGGCGACCACCGAGATCTACACCTACTGTATCGTCGGCAGCG*T*C	CTACTGTA	GATATCGA
H12_P1_O3G4O6_heart	CGGCATACGAGATAGCGCTAGGTCTCGTGGGCTCGGTTTTTTTTTTTTTTTTTTTTVN	AATGATACGGCGACCACCGAGATCTACACCTACTGTATCGTCGGCAGCG*T*C	CTACTGTA	AGCGCTAG
A1_P2_P3O5O6_heart	CGGCATACGAGATAACCGCGGGTCTCGTGGGCTCGGTTTTTTTTTTTTTTTTTTTTVN	AATGATACGGCGACCACCGAGATCTACACATGACTCGTCGTCGGCAGCG*T*C	ATGACTCG	AACCGCGG
B1_P2_P1R2R6_heart	CGGCATACGAGATGGTTATAAGTCTCGTGGGCTCGGTTTTTTTTTTTTTTTTTTTTVN	AATGATACGGCGACCACCGAGATCTACACATGACTCGTCGTCGGCAGCG*T*C	ATGACTCG	GGTTATAA
C1_P2_G1G2G6_heart	CGGCATACGAGATCCAAGTCCGTCTCGTGGGCTCGGTTTTTTTTTTTTTTTTTTTTVN	AATGATACGGCGACCACCGAGATCTACACATGACTCGTCGTCGGCAGCG*T*C	ATGACTCG	CCAAGTCC
D1_P2_R1O2P5_heart	CGGCATACGAGATTTGGACTTGTCTCGTGGGCTCGGTTTTTTTTTTTTTTTTTTTTVN	AATGATACGGCGACCACCGAGATCTACACATGACTCGTCGTCGGCAGCG*T*C	ATGACTCG	TTGGACTT
E1_P2_O1G2G5_heart	CGGCATACGAGATCAGTGGATGTCTCGTGGGCTCGGTTTTTTTTTTTTTTTTTTTTVN	AATGATACGGCGACCACCGAGATCTACACATGACTCGTCGTCGGCAGCG*T*C	ATGACTCG	CAGTGGAT
F1_P2_O2P4P5_heart	CGGCATACGAGATTGACAAGCGTCTCGTGGGCTCGGTTTTTTTTTTTTTTTTTTTTVN	AATGATACGGCGACCACCGAGATCTACACATGACTCGTCGTCGGCAGCG*T*C	ATGACTCG	TGACAAGC
G1_P2_R1R4R6_heart	CGGCATACGAGATCTAGCTTGGTCTCGTGGGCTCGGTTTTTTTTTTTTTTTTTTTTVN	AATGATACGGCGACCACCGAGATCTACACATGACTCGTCGTCGGCAGCG*T*C	ATGACTCG	CTAGCTTG
H1_P2_G3G4R5_heart	CGGCATACGAGATTCGATCCAGTCTCGTGGGCTCGGTTTTTTTTTTTTTTTTTTTTVN	AATGATACGGCGACCACCGAGATCTACACATGACTCGTCGTCGGCAGCG*T*C	ATGACTCG	TCGATCCA
A2_P2_G1R4O6_heart	CGGCATACGAGATCCTGAACTGTCTCGTGGGCTCGGTTTTTTTTTTTTTTTTTTTTVN	AATGATACGGCGACCACCGAGATCTACACATGACTCGTCGTCGGCAGCG*T*C	ATGACTCG	CCTGAACT
B2_P2_O1R4G5_heart	CGGCATACGAGATTTCAGGTCGTCTCGTGGGCTCGGTTTTTTTTTTTTTTTTTTTTVN	AATGATACGGCGACCACCGAGATCTACACATGACTCGTCGTCGGCAGCG*T*C	ATGACTCG	TTCAGGTC
C2_P2_O2O3G5_heart	CGGCATACGAGATAGTAGAGAGTCTCGTGGGCTCGGTTTTTTTTTTTTTTTTTTTTVN	AATGATACGGCGACCACCGAGATCTACACATGACTCGTCGTCGGCAGCG*T*C	ATGACTCG	AGTAGAGA
D2_P2_R2P3G4_heart	CGGCATACGAGATGACGAGAGGTCTCGTGGGCTCGGTTTTTTTTTTTTTTTTTTTTVN	AATGATACGGCGACCACCGAGATCTACACATGACTCGTCGTCGGCAGCG*T*C	ATGACTCG	GACGAGAG
E2_P2_P3O4R6_heart	CGGCATACGAGATAGACTTGGGTCTCGTGGGCTCGGTTTTTTTTTTTTTTTTTTTTVN	AATGATACGGCGACCACCGAGATCTACACATGACTCGTCGTCGGCAGCG*T*C	ATGACTCG	AGACTTGG
F2_P2_R1O2P6_heart	CGGCATACGAGATGAGTCCAAGTCTCGTGGGCTCGGTTTTTTTTTTTTTTTTTTTTVN	AATGATACGGCGACCACCGAGATCTACACATGACTCGTCGTCGGCAGCG*T*C	ATGACTCG	GAGTCCAA
G2_P2_G2P4R6_brain	CGGCATACGAGATCTTAAGCCGTCTCGTGGGCTCGGTTTTTTTTTTTTTTTTTTTTVN	AATGATACGGCGACCACCGAGATCTACACATGACTCGTCGTCGGCAGCG*T*C	ATGACTCG	CTTAAGCC
H2_P2_G1P3P5_brain	CGGCATACGAGATTCCGGATTGTCTCGTGGGCTCGGTTTTTTTTTTTTTTTTTTTTVN	AATGATACGGCGACCACCGAGATCTACACATGACTCGTCGTCGGCAGCG*T*C	ATGACTCG	TCCGGATT
A3_P2_R1P3O4_brain	CGGCATACGAGATCTGTATTAGTCTCGTGGGCTCGGTTTTTTTTTTTTTTTTTTTTVN	AATGATACGGCGACCACCGAGATCTACACATGACTCGTCGTCGGCAGCG*T*C	ATGACTCG	CTGTATTA
B3_P2_O2P4P5_brain	CGGCATACGAGATTCACGCCGGTCTCGTGGGCTCGGTTTTTTTTTTTTTTTTTTTTVN	AATGATACGGCGACCACCGAGATCTACACATGACTCGTCGTCGGCAGCG*T*C	ATGACTCG	TCACGCCG
C3_P2_O1R4G5_brain	CGGCATACGAGATACTTACATGTCTCGTGGGCTCGGTTTTTTTTTTTTTTTTTTTTVN	AATGATACGGCGACCACCGAGATCTACACATGACTCGTCGTCGGCAGCG*T*C	ATGACTCG	ACTTACAT
D3_P2_G2R4P5_brain	CGGCATACGAGATGTCCGTGCGTCTCGTGGGCTCGGTTTTTTTTTTTTTTTTTTTTVN	AATGATACGGCGACCACCGAGATCTACACATGACTCGTCGTCGGCAGCG*T*C	ATGACTCG	GTCCGTGC
E3_P2_G2R4P6_brain	CGGCATACGAGATAAGGTACCGTCTCGTGGGCTCGGTTTTTTTTTTTTTTTTTTTTVN	AATGATACGGCGACCACCGAGATCTACACATGACTCGTCGTCGGCAGCG*T*C	ATGACTCG	AAGGTACC
F3_P2_O3G4O6_brain	CGGCATACGAGATGGAACGTTGTCTCGTGGGCTCGGTTTTTTTTTTTTTTTTTTTTVN	AATGATACGGCGACCACCGAGATCTACACATGACTCGTCGTCGGCAGCG*T*C	ATGACTCG	GGAACGTT
G3_P2_G2G4R5_brain	CGGCATACGAGATAATTCTGCGTCTCGTGGGCTCGGTTTTTTTTTTTTTTTTTTTTVN	AATGATACGGCGACCACCGAGATCTACACATGACTCGTCGTCGGCAGCG*T*C	ATGACTCG	AATTCTGC
H3_P2_O3O4R6_brain	CGGCATACGAGATGGCCTCATGTCTCGTGGGCTCGGTTTTTTTTTTTTTTTTTTTTVN	AATGATACGGCGACCACCGAGATCTACACATGACTCGTCGTCGGCAGCG*T*C	ATGACTCG	GGCCTCAT
A4_P2_P1G5P6_brain	CGGCATACGAGATATCTTAGTGTCTCGTGGGCTCGGTTTTTTTTTTTTTTTTTTTTVN	AATGATACGGCGACCACCGAGATCTACACATGACTCGTCGTCGGCAGCG*T*C	ATGACTCG	ATCTTAGT
B4_P2_O1R4P5_brain	CGGCATACGAGATGCTCCGACGTCTCGTGGGCTCGGTTTTTTTTTTTTTTTTTTTTVN	AATGATACGGCGACCACCGAGATCTACACATGACTCGTCGTCGGCAGCG*T*C	ATGACTCG	GCTCCGAC
C4_P2_R1G2R5_brain	CGGCATACGAGATATACCAAGGTCTCGTGGGCTCGGTTTTTTTTTTTTTTTTTTTTVN	AATGATACGGCGACCACCGAGATCTACACATGACTCGTCGTCGGCAGCG*T*C	ATGACTCG	ATACCAAG
D4_P2_O1P2R4_brain	CGGCATACGAGATGCGTTGGAGTCTCGTGGGCTCGGTTTTTTTTTTTTTTTTTTTTVN	AATGATACGGCGACCACCGAGATCTACACATGACTCGTCGTCGGCAGCG*T*C	ATGACTCG	GCGTTGGA
E4_P2_R2R5G6_brain	CGGCATACGAGATCTTCACGGGTCTCGTGGGCTCGGTTTTTTTTTTTTTTTTTTTTVN	AATGATACGGCGACCACCGAGATCTACACATGACTCGTCGTCGGCAGCG*T*C	ATGACTCG	CTTCACGG
F4_P2_P2G3R5_brain	CGGCATACGAGATTCCTGTAAGTCTCGTGGGCTCGGTTTTTTTTTTTTTTTTTTTTVN	AATGATACGGCGACCACCGAGATCTACACATGACTCGTCGTCGGCAGCG*T*C	ATGACTCG	TCCTGTAA
G4_P2_O1G2G5_brain	CGGCATACGAGATAGAATGCCGTCTCGTGGGCTCGGTTTTTTTTTTTTTTTTTTTTVN	AATGATACGGCGACCACCGAGATCTACACATGACTCGTCGTCGGCAGCG*T*C	ATGACTCG	AGAATGCC
H4_P2_G2G3O4_brain	CGGCATACGAGATGAGGCATTGTCTCGTGGGCTCGGTTTTTTTTTTTTTTTTTTTTVN	AATGATACGGCGACCACCGAGATCTACACATGACTCGTCGTCGGCAGCG*T*C	ATGACTCG	GAGGCATT
A5_P2_R3O5G6_brain	CGGCATACGAGATCCTCGGTAGTCTCGTGGGCTCGGTTTTTTTTTTTTTTTTTTTTVN	AATGATACGGCGACCACCGAGATCTACACATGACTCGTCGTCGGCAGCG*T*C	ATGACTCG	CCTCGGTA
B5_P2_G2P3O6_brain	CGGCATACGAGATTTCTAACGGTCTCGTGGGCTCGGTTTTTTTTTTTTTTTTTTTTVN	AATGATACGGCGACCACCGAGATCTACACATGACTCGTCGTCGGCAGCG*T*C	ATGACTCG	TTCTAACG
C5_P2_G3O4G6_brain	CGGCATACGAGATATGAGGCTGTCTCGTGGGCTCGGTTTTTTTTTTTTTTTTTTTTVN	AATGATACGGCGACCACCGAGATCTACACATGACTCGTCGTCGGCAGCG*T*C	ATGACTCG	ATGAGGCT
E5_P2_G1R4O6_brain	CGGCATACGAGATCACTACGAGTCTCGTGGGCTCGGTTTTTTTTTTTTTTTTTTTTVN	AATGATACGGCGACCACCGAGATCTACACATGACTCGTCGTCGGCAGCG*T*C	ATGACTCG	CACTACGA
G5_P2_R1G3O5_brain	CGGCATACGAGATACCACTTAGTCTCGTGGGCTCGGTTTTTTTTTTTTTTTTTTTTVN	AATGATACGGCGACCACCGAGATCTACACATGACTCGTCGTCGGCAGCG*T*C	ATGACTCG	ACCACTTA
H5_P2_O1R2G6_brain	CGGCATACGAGATGTTGTCCGGTCTCGTGGGCTCGGTTTTTTTTTTTTTTTTTTTTVN	AATGATACGGCGACCACCGAGATCTACACATGACTCGTCGTCGGCAGCG*T*C	ATGACTCG	GTTGTCCG
A6_P2_G1G2G6_brain	CGGCATACGAGATATCCATATGTCTCGTGGGCTCGGTTTTTTTTTTTTTTTTTTTTVN	AATGATACGGCGACCACCGAGATCTACACATGACTCGTCGTCGGCAGCG*T*C	ATGACTCG	ATCCATAT
B6_P2_O1G3G4_brain	CGGCATACGAGATGCTTGCGCGTCTCGTGGGCTCGGTTTTTTTTTTTTTTTTTTTTVN	AATGATACGGCGACCACCGAGATCTACACATGACTCGTCGTCGGCAGCG*T*C	ATGACTCG	GCTTGCGC
C6_P2_G1O2R4_brain	CGGCATACGAGATAGTATCTTGTCTCGTGGGCTCGGTTTTTTTTTTTTTTTTTTTTVN	AATGATACGGCGACCACCGAGATCTACACATGACTCGTCGTCGGCAGCG*T*C	ATGACTCG	AGTATCTT
D6_P2_G3P4O5_brain	CGGCATACGAGATGACGCTCCGTCTCGTGGGCTCGGTTTTTTTTTTTTTTTTTTTTVN	AATGATACGGCGACCACCGAGATCTACACATGACTCGTCGTCGGCAGCG*T*C	ATGACTCG	GACGCTCC
E6_P2_R3G4O6_brain	CGGCATACGAGATCATGCCATGTCTCGTGGGCTCGGTTTTTTTTTTTTTTTTTTTTVN	AATGATACGGCGACCACCGAGATCTACACATGACTCGTCGTCGGCAGCG*T*C	ATGACTCG	CATGCCAT
F6_P2_O2O3G6_brain	CGGCATACGAGATTGCATTGCGTCTCGTGGGCTCGGTTTTTTTTTTTTTTTTTTTTVN	AATGATACGGCGACCACCGAGATCTACACATGACTCGTCGTCGGCAGCG*T*C	ATGACTCG	TGCATTGC
G6_P2_R1R4R6_brain	CGGCATACGAGATATTGGAACGTCTCGTGGGCTCGGTTTTTTTTTTTTTTTTTTTTVN	AATGATACGGCGACCACCGAGATCTACACATGACTCGTCGTCGGCAGCG*T*C	ATGACTCG	ATTGGAAC
H6_P2_R1R4G5_brain	CGGCATACGAGATGCCAAGGTGTCTCGTGGGCTCGGTTTTTTTTTTTTTTTTTTTTVN	AATGATACGGCGACCACCGAGATCTACACATGACTCGTCGTCGGCAGCG*T*C	ATGACTCG	GCCAAGGT
A7_P2_G2P3P4P6_brain	CGGCATACGAGATCGAGATATGTCTCGTGGGCTCGGTTTTTTTTTTTTTTTTTTTTVN	AATGATACGGCGACCACCGAGATCTACACATGACTCGTCGTCGGCAGCG*T*C	ATGACTCG	CGAGATAT
B7_P2_P2G5G6_brain	CGGCATACGAGATTAGAGCGCGTCTCGTGGGCTCGGTTTTTTTTTTTTTTTTTTTTVN	AATGATACGGCGACCACCGAGATCTACACATGACTCGTCGTCGGCAGCG*T*C	ATGACTCG	TAGAGCGC
C7_P2_G2O3O4_brain	CGGCATACGAGATAACCTGTTGTCTCGTGGGCTCGGTTTTTTTTTTTTTTTTTTTTVN	AATGATACGGCGACCACCGAGATCTACACATGACTCGTCGTCGGCAGCG*T*C	ATGACTCG	AACCTGTT
D7_P2_G2O3P5_brain	CGGCATACGAGATGGTTCACCGTCTCGTGGGCTCGGTTTTTTTTTTTTTTTTTTTTVN	AATGATACGGCGACCACCGAGATCTACACATGACTCGTCGTCGGCAGCG*T*C	ATGACTCG	GGTTCACC
E7_P2_O1G2P3_brain	CGGCATACGAGATCATTGTTGGTCTCGTGGGCTCGGTTTTTTTTTTTTTTTTTTTTVN	AATGATACGGCGACCACCGAGATCTACACATGACTCGTCGTCGGCAGCG*T*C	ATGACTCG	CATTGTTG
F7_P2_P3O5R6_brain	CGGCATACGAGATTGCCACCAGTCTCGTGGGCTCGGTTTTTTTTTTTTTTTTTTTTVN	AATGATACGGCGACCACCGAGATCTACACATGACTCGTCGTCGGCAGCG*T*C	ATGACTCG	TGCCACCA
G7_P2_O1P5R6_brain	CGGCATACGAGATCTCTGCCTGTCTCGTGGGCTCGGTTTTTTTTTTTTTTTTTTTTVN	AATGATACGGCGACCACCGAGATCTACACATGACTCGTCGTCGGCAGCG*T*C	ATGACTCG	CTCTGCCT
H7_P2_O2P3O6_brain	CGGCATACGAGATTCTCATTCGTCTCGTGGGCTCGGTTTTTTTTTTTTTTTTTTTTVN	AATGATACGGCGACCACCGAGATCTACACATGACTCGTCGTCGGCAGCG*T*C	ATGACTCG	TCTCATTC
A8_P2_O2G5R6_brain	CGGCATACGAGATACGCCGCAGTCTCGTGGGCTCGGTTTTTTTTTTTTTTTTTTTTVN	AATGATACGGCGACCACCGAGATCTACACATGACTCGTCGTCGGCAGCG*T*C	ATGACTCG	ACGCCGCA
B8_P2_P3R4G6_brain	CGGCATACGAGATGTATTATGGTCTCGTGGGCTCGGTTTTTTTTTTTTTTTTTTTTVN	AATGATACGGCGACCACCGAGATCTACACATGACTCGTCGTCGGCAGCG*T*C	ATGACTCG	GTATTATG
C8_P2_R2P3G4_brain	CGGCATACGAGATGATAGATCGTCTCGTGGGCTCGGTTTTTTTTTTTTTTTTTTTTVN	AATGATACGGCGACCACCGAGATCTACACATGACTCGTCGTCGGCAGCG*T*C	ATGACTCG	GATAGATC
D8_P2_R3P5G6_brain	CGGCATACGAGATAGCGAGCTGTCTCGTGGGCTCGGTTTTTTTTTTTTTTTTTTTTVN	AATGATACGGCGACCACCGAGATCTACACATGACTCGTCGTCGGCAGCG*T*C	ATGACTCG	AGCGAGCT
E8_P2_G2O3R5_brain	CGGCATACGAGATCAGTTCCGGTCTCGTGGGCTCGGTTTTTTTTTTTTTTTTTTTTVN	AATGATACGGCGACCACCGAGATCTACACATGACTCGTCGTCGGCAGCG*T*C	ATGACTCG	CAGTTCCG
F8_P2_G3G4R5_brain	CGGCATACGAGATTGACCTTAGTCTCGTGGGCTCGGTTTTTTTTTTTTTTTTTTTTVN	AATGATACGGCGACCACCGAGATCTACACATGACTCGTCGTCGGCAGCG*T*C	ATGACTCG	TGACCTTA
G8_P2_G2P4G5_brain	CGGCATACGAGATCTAGGCAAGTCTCGTGGGCTCGGTTTTTTTTTTTTTTTTTTTTVN	AATGATACGGCGACCACCGAGATCTACACATGACTCGTCGTCGGCAGCG*T*C	ATGACTCG	CTAGGCAA
H8_P2_O1O3R4_brain	CGGCATACGAGATTCGAATGGGTCTCGTGGGCTCGGTTTTTTTTTTTTTTTTTTTTVN	AATGATACGGCGACCACCGAGATCTACACATGACTCGTCGTCGGCAGCG*T*C	ATGACTCG	TCGAATGG
A9_P2_P1G4G5_brain	CGGCATACGAGATCTTAGTGTGTCTCGTGGGCTCGGTTTTTTTTTTTTTTTTTTTTVN	AATGATACGGCGACCACCGAGATCTACACATGACTCGTCGTCGGCAGCG*T*C	ATGACTCG	CTTAGTGT
B9_P2_O2R5R6_brain	CGGCATACGAGATTCCGACACGTCTCGTGGGCTCGGTTTTTTTTTTTTTTTTTTTTVN	AATGATACGGCGACCACCGAGATCTACACATGACTCGTCGTCGGCAGCG*T*C	ATGACTCG	TCCGACAC
C9_P2_R1R2R6_brain	CGGCATACGAGATAACAGGAAGTCTCGTGGGCTCGGTTTTTTTTTTTTTTTTTTTTVN	AATGATACGGCGACCACCGAGATCTACACATGACTCGTCGTCGGCAGCG*T*C	ATGACTCG	AACAGGAA
D9_P2_P1G2R3_brain	CGGCATACGAGATGGTGAAGGGTCTCGTGGGCTCGGTTTTTTTTTTTTTTTTTTTTVN	AATGATACGGCGACCACCGAGATCTACACATGACTCGTCGTCGGCAGCG*T*C	ATGACTCG	GGTGAAGG
E9_P2_G4G5R6_brain	CGGCATACGAGATCCTGTGGCGTCTCGTGGGCTCGGTTTTTTTTTTTTTTTTTTTTVN	AATGATACGGCGACCACCGAGATCTACACATGACTCGTCGTCGGCAGCG*T*C	ATGACTCG	CCTGTGGC
F9_P2_R2O3G4_brain	CGGCATACGAGATTTCACAATGTCTCGTGGGCTCGGTTTTTTTTTTTTTTTTTTTTVN	AATGATACGGCGACCACCGAGATCTACACATGACTCGTCGTCGGCAGCG*T*C	ATGACTCG	TTCACAAT
G9_P2_R1R3G6_brain	CGGCATACGAGATACACGAGTGTCTCGTGGGCTCGGTTTTTTTTTTTTTTTTTTTTVN	AATGATACGGCGACCACCGAGATCTACACATGACTCGTCGTCGGCAGCG*T*C	ATGACTCG	ACACGAGT
H9_P2_R1O2P4_brain	CGGCATACGAGATGTGTAGACGTCTCGTGGGCTCGGTTTTTTTTTTTTTTTTTTTTVN	AATGATACGGCGACCACCGAGATCTACACATGACTCGTCGTCGGCAGCG*T*C	ATGACTCG	GTGTAGAC
A10_P2_P1G5O6_brain	CGGCATACGAGATGTTAATTGGTCTCGTGGGCTCGGTTTTTTTTTTTTTTTTTTTTVN	AATGATACGGCGACCACCGAGATCTACACATGACTCGTCGTCGGCAGCG*T*C	ATGACTCG	GTTAATTG
B10_P2_G1O5P6_brain	CGGCATACGAGATACCGGCCAGTCTCGTGGGCTCGGTTTTTTTTTTTTTTTTTTTTVN	AATGATACGGCGACCACCGAGATCTACACATGACTCGTCGTCGGCAGCG*T*C	ATGACTCG	ACCGGCCA
C10_P2_R2O3O5_brain	CGGCATACGAGATGGAGTACTGTCTCGTGGGCTCGGTTTTTTTTTTTTTTTTTTTTVN	AATGATACGGCGACCACCGAGATCTACACATGACTCGTCGTCGGCAGCG*T*C	ATGACTCG	GGAGTACT
D10_P2_R3O5O6_brain	CGGCATACGAGATAAGACGTCGTCTCGTGGGCTCGGTTTTTTTTTTTTTTTTTTTTVN	AATGATACGGCGACCACCGAGATCTACACATGACTCGTCGTCGGCAGCG*T*C	ATGACTCG	AAGACGTC
E10_P2_R3O4O6_brain	CGGCATACGAGATGTCTCGCAGTCTCGTGGGCTCGGTTTTTTTTTTTTTTTTTTTTVN	AATGATACGGCGACCACCGAGATCTACACATGACTCGTCGTCGGCAGCG*T*C	ATGACTCG	GTCTCGCA
F10_P2_R2P5P6_brain	CGGCATACGAGATACTCTATGGTCTCGTGGGCTCGGTTTTTTTTTTTTTTTTTTTTVN	AATGATACGGCGACCACCGAGATCTACACATGACTCGTCGTCGGCAGCG*T*C	ATGACTCG	ACTCTATG
G10_P2_R1O2P6_brain	CGGCATACGAGATGCGCCTGTGTCTCGTGGGCTCGGTTTTTTTTTTTTTTTTTTTTVN	AATGATACGGCGACCACCGAGATCTACACATGACTCGTCGTCGGCAGCG*T*C	ATGACTCG	GCGCCTGT
H10_P2_O1O2R5_brain	CGGCATACGAGATATATTCACGTCTCGTGGGCTCGGTTTTTTTTTTTTTTTTTTTTVN	AATGATACGGCGACCACCGAGATCTACACATGACTCGTCGTCGGCAGCG*T*C	ATGACTCG	ATATTCAC
A11_P2_R3R4G6_brain	CGGCATACGAGATCTACAGTTGTCTCGTGGGCTCGGTTTTTTTTTTTTTTTTTTTTVN	AATGATACGGCGACCACCGAGATCTACACATGACTCGTCGTCGGCAGCG*T*C	ATGACTCG	CTACAGTT
B11_P2_G1R2P5_brain	CGGCATACGAGATTCGTGACCGTCTCGTGGGCTCGGTTTTTTTTTTTTTTTTTTTTVN	AATGATACGGCGACCACCGAGATCTACACATGACTCGTCGTCGGCAGCG*T*C	ATGACTCG	TCGTGACC
C11_P2_P2G3P6_brain	CGGCATACGAGATGGAAGCAGGTCTCGTGGGCTCGGTTTTTTTTTTTTTTTTTTTTVN	AATGATACGGCGACCACCGAGATCTACACATGACTCGTCGTCGGCAGCG*T*C	ATGACTCG	GGAAGCAG
D11_P2_G1R4P6_brain	CGGCATACGAGATAAGGATGAGTCTCGTGGGCTCGGTTTTTTTTTTTTTTTTTTTTVN	AATGATACGGCGACCACCGAGATCTACACATGACTCGTCGTCGGCAGCG*T*C	ATGACTCG	AAGGATGA
E11_P2_G1R3G5_brain	CGGCATACGAGATTATAACCTGTCTCGTGGGCTCGGTTTTTTTTTTTTTTTTTTTTVN	AATGATACGGCGACCACCGAGATCTACACATGACTCGTCGTCGGCAGCG*T*C	ATGACTCG	TATAACCT
F11_P2_G1O3R6_brain	CGGCATACGAGATCGCGGTTCGTCTCGTGGGCTCGGTTTTTTTTTTTTTTTTTTTTVN	AATGATACGGCGACCACCGAGATCTACACATGACTCGTCGTCGGCAGCG*T*C	ATGACTCG	CGCGGTTC
G11_P2_R1P2O5_brain	CGGCATACGAGATTTGGTGAGGTCTCGTGGGCTCGGTTTTTTTTTTTTTTTTTTTTVN	AATGATACGGCGACCACCGAGATCTACACATGACTCGTCGTCGGCAGCG*T*C	ATGACTCG	TTGGTGAG
H11_P2_P3O5O6_brain	CGGCATACGAGATCCAACAGAGTCTCGTGGGCTCGGTTTTTTTTTTTTTTTTTTTTVN	AATGATACGGCGACCACCGAGATCTACACATGACTCGTCGTCGGCAGCG*T*C	ATGACTCG	CCAACAGA
A12_P2_R3R5R6_brain	CGGCATACGAGATGTGCGATAGTCTCGTGGGCTCGGTTTTTTTTTTTTTTTTTTTTVN	AATGATACGGCGACCACCGAGATCTACACATGACTCGTCGTCGGCAGCG*T*C	ATGACTCG	GTGCGATA
B12_P2_O4O5R6_brain	CGGCATACGAGATACATAGCGGTCTCGTGGGCTCGGTTTTTTTTTTTTTTTTTTTTVN	AATGATACGGCGACCACCGAGATCTACACATGACTCGTCGTCGGCAGCG*T*C	ATGACTCG	ACATAGCG
C12_P2_G2G3R5_brain	CGGCATACGAGATGAACATACGTCTCGTGGGCTCGGTTTTTTTTTTTTTTTTTTTTVN	AATGATACGGCGACCACCGAGATCTACACATGACTCGTCGTCGGCAGCG*T*C	ATGACTCG	GAACATAC
D12_P2_R3G5O6_brain	CGGCATACGAGATAGGTGCGTGTCTCGTGGGCTCGGTTTTTTTTTTTTTTTTTTTTVN	AATGATACGGCGACCACCGAGATCTACACATGACTCGTCGTCGGCAGCG*T*C	ATGACTCG	AGGTGCGT
E12_P2_P3R4R5_brain	CGGCATACGAGATTATGAGTAGTCTCGTGGGCTCGGTTTTTTTTTTTTTTTTTTTTVN	AATGATACGGCGACCACCGAGATCTACACATGACTCGTCGTCGGCAGCG*T*C	ATGACTCG	TATGAGTA
F12_P2_O1R2G5_brain	CGGCATACGAGATCGCAGACGGTCTCGTGGGCTCGGTTTTTTTTTTTTTTTTTTTTVN	AATGATACGGCGACCACCGAGATCTACACATGACTCGTCGTCGGCAGCG*T*C	ATGACTCG	CGCAGACG
G12_P2_P3O4R6_brain	CGGCATACGAGATGATATCGAGTCTCGTGGGCTCGGTTTTTTTTTTTTTTTTTTTTVN	AATGATACGGCGACCACCGAGATCTACACATGACTCGTCGTCGGCAGCG*T*C	ATGACTCG	GATATCGA
H12_P2_G2G3O5_brain	CGGCATACGAGATAGCGCTAGGTCTCGTGGGCTCGGTTTTTTTTTTTTTTTTTTTTVN	AATGATACGGCGACCACCGAGATCTACACATGACTCGTCGTCGGCAGCG*T*C	ATGACTCG	AGCGCTAG
A1_P3_R1R2R4_brain	CGGCATACGAGATAACCGCGGGTCTCGTGGGCTCGGTTTTTTTTTTTTTTTTTTTTVN	AATGATACGGCGACCACCGAGATCTACACTACTGAGCTCGTCGGCAGCG*T*C	TACTGAGC	AACCGCGG
B1_P3_P1O3R4_brain	CGGCATACGAGATGGTTATAAGTCTCGTGGGCTCGGTTTTTTTTTTTTTTTTTTTTVN	AATGATACGGCGACCACCGAGATCTACACTACTGAGCTCGTCGGCAGCG*T*C	TACTGAGC	GGTTATAA
C1_P3_R1O2R5_brain	CGGCATACGAGATCCAAGTCCGTCTCGTGGGCTCGGTTTTTTTTTTTTTTTTTTTTVN	AATGATACGGCGACCACCGAGATCTACACTACTGAGCTCGTCGGCAGCG*T*C	TACTGAGC	CCAAGTCC
D1_P3_O1R2O4_brain	CGGCATACGAGATTTGGACTTGTCTCGTGGGCTCGGTTTTTTTTTTTTTTTTTTTTVN	AATGATACGGCGACCACCGAGATCTACACTACTGAGCTCGTCGGCAGCG*T*C	TACTGAGC	TTGGACTT
E1_P3_R1P4R5_brain	CGGCATACGAGATCAGTGGATGTCTCGTGGGCTCGGTTTTTTTTTTTTTTTTTTTTVN	AATGATACGGCGACCACCGAGATCTACACTACTGAGCTCGTCGGCAGCG*T*C	TACTGAGC	CAGTGGAT
F1_P3_G4R5R6_brain	CGGCATACGAGATTGACAAGCGTCTCGTGGGCTCGGTTTTTTTTTTTTTTTTTTTTVN	AATGATACGGCGACCACCGAGATCTACACTACTGAGCTCGTCGGCAGCG*T*C	TACTGAGC	TGACAAGC
G1_P3_G2P3R6_brain	CGGCATACGAGATCTAGCTTGGTCTCGTGGGCTCGGTTTTTTTTTTTTTTTTTTTTVN	AATGATACGGCGACCACCGAGATCTACACTACTGAGCTCGTCGGCAGCG*T*C	TACTGAGC	CTAGCTTG
H1_P3_O2R4G5_brain	CGGCATACGAGATTCGATCCAGTCTCGTGGGCTCGGTTTTTTTTTTTTTTTTTTTTVN	AATGATACGGCGACCACCGAGATCTACACTACTGAGCTCGTCGGCAGCG*T*C	TACTGAGC	TCGATCCA
A2_P3_R1P2R5_brain	CGGCATACGAGATCCTGAACTGTCTCGTGGGCTCGGTTTTTTTTTTTTTTTTTTTTVN	AATGATACGGCGACCACCGAGATCTACACTACTGAGCTCGTCGGCAGCG*T*C	TACTGAGC	CCTGAACT
B2_P3_O1G3P6_brain	CGGCATACGAGATTTCAGGTCGTCTCGTGGGCTCGGTTTTTTTTTTTTTTTTTTTTVN	AATGATACGGCGACCACCGAGATCTACACTACTGAGCTCGTCGGCAGCG*T*C	TACTGAGC	TTCAGGTC
C2_P3_O4G5G6_brain	CGGCATACGAGATAGTAGAGAGTCTCGTGGGCTCGGTTTTTTTTTTTTTTTTTTTTVN	AATGATACGGCGACCACCGAGATCTACACTACTGAGCTCGTCGGCAGCG*T*C	TACTGAGC	AGTAGAGA
D2_P3_O1P2O4_brain	CGGCATACGAGATGACGAGAGGTCTCGTGGGCTCGGTTTTTTTTTTTTTTTTTTTTVN	AATGATACGGCGACCACCGAGATCTACACTACTGAGCTCGTCGGCAGCG*T*C	TACTGAGC	GACGAGAG
E2_P3_P1R3R5_brain	CGGCATACGAGATAGACTTGGGTCTCGTGGGCTCGGTTTTTTTTTTTTTTTTTTTTVN	AATGATACGGCGACCACCGAGATCTACACTACTGAGCTCGTCGGCAGCG*T*C	TACTGAGC	AGACTTGG
F2_P3_O1G2R5_brain	CGGCATACGAGATGAGTCCAAGTCTCGTGGGCTCGGTTTTTTTTTTTTTTTTTTTTVN	AATGATACGGCGACCACCGAGATCTACACTACTGAGCTCGTCGGCAGCG*T*C	TACTGAGC	GAGTCCAA
G2_P3_R1G2P4_brain	CGGCATACGAGATCTTAAGCCGTCTCGTGGGCTCGGTTTTTTTTTTTTTTTTTTTTVN	AATGATACGGCGACCACCGAGATCTACACTACTGAGCTCGTCGGCAGCG*T*C	TACTGAGC	CTTAAGCC
H2_P3_R1G3R5_brain	CGGCATACGAGATTCCGGATTGTCTCGTGGGCTCGGTTTTTTTTTTTTTTTTTTTTVN	AATGATACGGCGACCACCGAGATCTACACTACTGAGCTCGTCGGCAGCG*T*C	TACTGAGC	TCCGGATT
A3_P3_O3O4G6_brain	CGGCATACGAGATCTGTATTAGTCTCGTGGGCTCGGTTTTTTTTTTTTTTTTTTTTVN	AATGATACGGCGACCACCGAGATCTACACTACTGAGCTCGTCGGCAGCG*T*C	TACTGAGC	CTGTATTA
B3_P3_P2G4P5_brain	CGGCATACGAGATTCACGCCGGTCTCGTGGGCTCGGTTTTTTTTTTTTTTTTTTTTVN	AATGATACGGCGACCACCGAGATCTACACTACTGAGCTCGTCGGCAGCG*T*C	TACTGAGC	TCACGCCG
C3_P3_O2O3G5_brain	CGGCATACGAGATACTTACATGTCTCGTGGGCTCGGTTTTTTTTTTTTTTTTTTTTVN	AATGATACGGCGACCACCGAGATCTACACTACTGAGCTCGTCGGCAGCG*T*C	TACTGAGC	ACTTACAT
D3_P3_R1O2O5_brain	CGGCATACGAGATGTCCGTGCGTCTCGTGGGCTCGGTTTTTTTTTTTTTTTTTTTTVN	AATGATACGGCGACCACCGAGATCTACACTACTGAGCTCGTCGGCAGCG*T*C	TACTGAGC	GTCCGTGC
E3_P3_P1G4O5_brain	CGGCATACGAGATAAGGTACCGTCTCGTGGGCTCGGTTTTTTTTTTTTTTTTTTTTVN	AATGATACGGCGACCACCGAGATCTACACTACTGAGCTCGTCGGCAGCG*T*C	TACTGAGC	AAGGTACC
F3_P3_P1R4P5_brain	CGGCATACGAGATGGAACGTTGTCTCGTGGGCTCGGTTTTTTTTTTTTTTTTTTTTVN	AATGATACGGCGACCACCGAGATCTACACTACTGAGCTCGTCGGCAGCG*T*C	TACTGAGC	GGAACGTT
G3_P3_O3G5R6_brain	CGGCATACGAGATAATTCTGCGTCTCGTGGGCTCGGTTTTTTTTTTTTTTTTTTTTVN	AATGATACGGCGACCACCGAGATCTACACTACTGAGCTCGTCGGCAGCG*T*C	TACTGAGC	AATTCTGC
H3_P3_R1O2P5_brain	CGGCATACGAGATGGCCTCATGTCTCGTGGGCTCGGTTTTTTTTTTTTTTTTTTTTVN	AATGATACGGCGACCACCGAGATCTACACTACTGAGCTCGTCGGCAGCG*T*C	TACTGAGC	GGCCTCAT
A4_P3_R1P2R3_brain	CGGCATACGAGATATCTTAGTGTCTCGTGGGCTCGGTTTTTTTTTTTTTTTTTTTTVN	AATGATACGGCGACCACCGAGATCTACACTACTGAGCTCGTCGGCAGCG*T*C	TACTGAGC	ATCTTAGT
B4_P3_G1R2R6_brain	CGGCATACGAGATGCTCCGACGTCTCGTGGGCTCGGTTTTTTTTTTTTTTTTTTTTVN	AATGATACGGCGACCACCGAGATCTACACTACTGAGCTCGTCGGCAGCG*T*C	TACTGAGC	GCTCCGAC
C4_P3_P2O4G5_brain	CGGCATACGAGATATACCAAGGTCTCGTGGGCTCGGTTTTTTTTTTTTTTTTTTTTVN	AATGATACGGCGACCACCGAGATCTACACTACTGAGCTCGTCGGCAGCG*T*C	TACTGAGC	ATACCAAG
D4_P3_O1G2O6_brain	CGGCATACGAGATGCGTTGGAGTCTCGTGGGCTCGGTTTTTTTTTTTTTTTTTTTTVN	AATGATACGGCGACCACCGAGATCTACACTACTGAGCTCGTCGGCAGCG*T*C	TACTGAGC	GCGTTGGA
E4_P3_P2R4G5_brain	CGGCATACGAGATCTTCACGGGTCTCGTGGGCTCGGTTTTTTTTTTTTTTTTTTTTVN	AATGATACGGCGACCACCGAGATCTACACTACTGAGCTCGTCGGCAGCG*T*C	TACTGAGC	CTTCACGG
F4_P3_P3O5R6_heart	CGGCATACGAGATTCCTGTAAGTCTCGTGGGCTCGGTTTTTTTTTTTTTTTTTTTTVN	AATGATACGGCGACCACCGAGATCTACACTACTGAGCTCGTCGGCAGCG*T*C	TACTGAGC	TCCTGTAA

## Sheet: Table_S6
Table S6: Tn5 loading and PCR amplification primer sequences. The lower-case nucleotides complement the Tn5MErev primer. The upper-case underlined nucleotides match with the i5 (R1) and P7 match with the i7 (part of the NVdT primer).
Primer Name	Primer Sequence
Tn5MErev	5’[phos]CTGTCTCTTATACACATCT
Tn5-R1 (anneals to Tn5MErev)	5’TCGTCGGCAGCGTCagatgtgtataagagacag
Example i5 Primer (amplifies from inserted Tn5 sequence)	5’ AATGATACGGCGACCACCGAGATCTACAC[8N-Barcode]TCGTCGGCAGCG*T*C
Example NvDT Primer	5’ CGGCATACGAGAT[8N-Barcode]GTCTCGTGGGCTCGGTTTTTTTTTTTTTTTTTTTTVN
P7 Primer (amplifies from nVDT primer)	5’CAAGCAGAAGACGGCATACGAGAT
